# Supplementary material for: Efficacy and Safety of Pathogen-Reduced Platelets Compared with Standard Apheresis Platelets: A Systematic Review of RCTs
Source: Pathogens. 2022 Jun 1;11(6):639. doi: 10.3390/pathogens11060639 (PMC9231062; doi:10.3390/pathogens11060639)
Supplement: Supplementary file 1 [file pathogens-11-00639-s001.zip]

Archive with 1 entries (1 files):
- pathogens-1745917-supplementary.pdf
